# Supplementary material for: Effects of Wheat Malt Extract on Molecular and Behavioral Markers in Aged APP/PS1 and Wild-Type Mice
Source: Int J Mol Sci. 2026 May 30;27(11):4994. doi: 10.3390/ijms27114994 (PMC13256562; doi:10.3390/ijms27114994)
Supplement: Supplementary file 1 [file ijms-27-04994-s001.zip]

Archive with 5 entries (5 files):
- Supplementary Figure 3 - Representative image of mouse brain sections immunostained for GFAP .tif
- Supplementary Figure 1A - Western blot -  WGA in WME.jpg
- Supplementary Figure 1B - Standard WGA western blot.tif
- Supplementary Figure 2A -White for Congo.jpg
- Supplementary Figure 2B - Congo Red.jpg
